# Supplementary material for: Evaluation of a Brief Intervention for Promoting Mental Health among Employees in Social Enterprises: A Cluster Randomized Controlled Trial
Source: Int J Environ Res Public Health. 2018 Sep 25;15(10):2107. doi: 10.3390/ijerph15102107 (PMC6210353; doi:10.3390/ijerph15102107)
Supplement: Supplementary file 1 [file ijerph-15-02107-s001.zip]

Archive with 4 entries (3 files):
- ijerph-334124-SI/
- ijerph-334124-SI/ijerph-334124-supplementary flie 1.pdf
- ijerph-334124-SI/ijerph-334124-supplementary flie 2.pdf
- ijerph-334124-SI/Supplementary file 3.xls
